# Supplementary material for: An Aluminum-Based Microfluidic Chip for Polymerase Chain Reaction Diagnosis
Source: Molecules. 2023 Jan 21;28(3):1085. doi: 10.3390/molecules28031085 (PMC9921548; doi:10.3390/molecules28031085)
Supplement: Supplementary file 1 [file molecules-28-01085-s001.zip]

Archive with 1 entries (1 files):
- molecules-2155191-supplementary.pdf
